# Supplementary material for: Arg18 Substitutions Reveal the Capacity of the HIV-1 Capsid Protein for Non-Fullerene Assembly
Source: Viruses. 2024 Jun 27;16(7):1038. doi: 10.3390/v16071038 (PMC11281672; doi:10.3390/v16071038)
Supplement: Supplementary file 1 [file viruses-16-01038-s001.zip]

Archive with 1 entries (1 files):
- viruses-2895639-supplementary.pdf
